# Supplementary material for: Chemical Prioritisation for Human Biomonitoring in Ireland: A Synergy of Global Frameworks and Local Perspectives
Source: Toxics. 2025 Apr 7;13(4):281. doi: 10.3390/toxics13040281 (PMC12031266; doi:10.3390/toxics13040281)
Supplement: Supplementary file 1 [file toxics-13-00281-s001.zip]

Archive with 1 entries (1 files):
- toxics-3551292-supplementary.pdf
